# Supplementary material for: C-X-C domain ligand 14-mediated stromal cell–macrophage interaction as a therapeutic target for hand dermal fibrosis
Source: Commun Biol. 2023 Nov 18;6:1173. doi: 10.1038/s42003-023-05558-8 (PMC10657354; doi:10.1038/s42003-023-05558-8)
Supplement: Supplementary file 3 — Supporting Data 1 [file 42003_2023_5558_MOESM3_ESM.xlsx]

## Sheet: Fig.1c
		Palmar fascia 1	Palmar fascia 2	DD-1	DD-2	DD-3	DD-4	DD-5	DD-6	DD-7	DD-8	DD-9	DD-10	DD-11	DD-12	DD-13	DD-14
	TPPP3	0.0248031	0.0520725	0.05672	0.03198	0.088388	0.024575	0.017579	0.104627	0.074325	0.023089	0.039464	0.04399	0.0302553	0.0367359	0.0204276	0.0400145
		Transcript levels were analyzed with three technical replicates and normalized to those of ACTB.

## Sheet: Fig.2e
		sample-field	dermal thickness	mean	relative thickness			sample-field	dermal thickness	mean	relative thickness			sample-field	dermal thickness	mean	relative thickness			sample-field	dermal thickness	mean	relative thickness
	Tam 1M	A-1	806.704	674.278	1.25115		Oil 1M	A-1	499.93	537.034	0.996489		Tam 3M	A-1	687.007	750.411	1.39242		Oil 3M	A-1	252.071	436.997	0.810867
			1150.13						837.435						1007.02						578.323
		A-2	698.44					A-2	566.301					A-2	1018.36					A-2	555.389
			337.617						199.449						385.369						342.486
		A-3	527.77					A-3	546.371					A-3	645.614					A-3	572.112
			525.007						572.717						759.095						321.602
		B-1	613.131	606.33	1.12507			B-1	529.234	544.654	1.01063			B-1	651.794	562.303	1.04338			B-1	490.846	491.766	0.912492
			651.021						616.491						418.336						361.248
		B-2	791.09					B-2	366.074					B-2	468.01					B-2	369.597
			492.329						1181.62						633.426						417.388
		B-3	661.396					B-3	199.201					B-3	643.666					B-3	1002.24
			429.01						375.3						558.588						309.277
		C-1	1150.35	803.311	1.49058			C-1	719.124	539.535	1.00113			C-1	698.324	879.753	1.63242			C-1	736.468	423.658	0.786115
			1146.3						412.061						478.234						350.127
		C-2	748.258					C-2	565.8					C-2	1810.12					C-2	462.759
			246.895						371.467						874.787						396.693
		C-3	620.594					C-3	545.183					C-3	777.093					C-3	354.927
			907.474						623.574						639.964						240.973
		D-1	681.324	726.019	1.34716			D-1	327.536	506.505	0.939842			D-1	847.934	674.304	1.2512			D-1	523.24	517.991	0.961154
			774						390.012						651.995						265.377
		D-2	672.328					D-2	713.786					D-2	834.653					D-2	868.514
			588.52						451.956						631.028						853.145
		D-3	684.059					D-3	900.265					D-3	594.068					D-3	388.96
			955.885						255.476						486.148						208.71
		E-1	717.025	606.746	1.12584			E-1	826.591	566.903	1.05191					716.693	1.32985					467.603	0.867657
			526.036						219.738
		E-2	685.058					E-2	590.756
			327.124						319.44
		E-3	1023.02					E-3	1012.85
			362.218						432.042
				683.337	1.26796					538.926	1

## Sheet: Fig.2f
		SMA+/PECAM- cell count								SMA+/PECAM- cell count
		1 month	sample	field	cell number	area	cell number/area	relative SMA+/PECAM1- cell count		3 months	sample	field	cell number	area	cell number/area	relative SMA+/PECAM1- cell count
		Oil	A	1	2	313465	6.3803e-06	0.28691		Oil	A	1	4	513779	7.78545e-06	0.350097
				2	7	571860	1.22408e-05	0.550445				2	9	479293	1.87777e-05	0.844397
			B	1	16	777297	2.05842e-05	0.925632			B	1	11	326542	3.36863e-05	1.51481
				2	3	404521	7.41618e-06	0.333492				2	9	411098	2.18926e-05	0.98447
			C	1	38	469137	8.09998e-05	3.64241			C	1	8	515184	1.55284e-05	0.698285
				2	6	464624	1.29137e-05	0.580704				2	7	304676	2.29752e-05	1.03315
			D	1	11	682240	1.61234e-05	0.725038			D	1	4	355109	1.12641e-05	0.506528
				2	9	423622	2.12454e-05	0.955365				2	7	430179	1.62723e-05	0.731736
			mean		11.5	513346	2.22379e-05	1			mean		7.375		1.85228e-05	0.832935
		1 month	sample	field	cell number	area	cell number/area	relative SMA+/PECAM1- cell count		3 months	sample	field	cell number	area	cell number/area	relative SMA+/PECAM1- cell count
		Tam	A	1	33	536405	6.15207e-05	2.76647		Tam	A	1	27	548010	4.92692e-05	2.21555
				2	38	464119	8.18756e-05	3.68179				2	16	639275	2.50284e-05	1.12548
			B	1	81	744509	0.000108797	4.89238			B	1	11	385674	2.85215e-05	1.28256
				2	51	730916	6.97755e-05	3.13768				2	18	539544	3.33615e-05	1.50021
			C	1	14	602778	2.32258e-05	1.04442			C	1	9	717534	1.2543e-05	0.564034
				2	28	532314	5.26005e-05	2.36535				2	13	699639	1.8581e-05	0.835554
			D	1	14	421969	3.31778e-05	1.49195			D	1	9	505443	1.78062e-05	0.800711
				2	21	470143	4.46673e-05	2.00861				2	5	303842	1.64559e-05	0.739993
			mean		35		5.9455e-05	2.67358			mean		13.5		2.51958e-05	1.13301

## Sheet: Fig.3b
		sample-field	dermal thickness	mean	relative dermal thickness			sample-field	dermal thickness	mean	relative dermal thickness			sample-field	dermal thickness	mean	relative dermal thickness			sample-field	dermal thickness	mean	relative dermal thickness
	Dox off 1M	A-1	395.693	520.822	1.26926		Dox on 1M	A-1	675.613	443.245	1.0802		Dox on 2M	A-1	721.904	624.76	1.52256		Dox on 1M + off 1M	A-1	404.144	372.474	0.907732
			317.884						269.7						844.2						358.56
		A-2	461.854					A-2	497.213					A-2	703.626					A-2	475.252
			622.874						460.654						325.731						318.636
		A-3	456.247					A-3	318.127					A-3	766.669					A-3	396.829
			870.378						438.164						386.43						281.425
		B-1	242.258	359.969	0.877255			B-1	798.53	514.109	1.2529			B-1	1116.21	653.986	1.59379			B-1	564.646	491.422	1.19761
			281.233						36.258						658.635						534
		B-2	317.05					B-2	706.129					B-2	549.925					B-2	570.197
			523.24						357.718						285.111						472.945
		B-3	479.719					B-3	770.48					B-3	558.032					B-3	519.979
			316.312						415.541						756.006						286.763
		C-1	300	426.287	1.03887			C-1	879.241	585.803	1.42762			C-1	1088.4	763.59	1.86089			C-1	719.262	594.855	1.44968
			720.081						649.124						882.02						393.732
		C-2	286.276					C-2	676.871					C-2	813.194					C-2	1206.82
			531.474						384.48						421.252						760.919
		C-3	384.398					C-3	621.464					C-3	660.716					C-3	212.302
			335.491						303.638						715.951						276.09
		D-1	347.223	387.75	0.944958			D-1	673.345	529.774	1.29108			D-1	742.48	582.452	1.41945			D-1	375.971	472.363	1.15117
			858.524						469.979						597.068						667.283
		D-2	269.883					D-2	433.497					D-2	387.418					D-2	596.585
			201.246						757.392						451.248						327.055
		D-3	346.562					D-3	398.447					D-3	717.621					D-3	465.242
			303.059						445.982						598.874						402.045
		E-1	523.842	380.831	0.928098			E-1	632.061	530.977	1.29401			E-1	1315.66	733.729	1.78812			E-1	467.74	506.957	1.23547
			564.869						468.625						465.551						843.021
		E-2	187.949					E-2	601.348					E-2	842.616					E-2	339.478
			451.976						302.167						560.815						526.447
		E-3	282.446					E-3	439.2					E-3	512.57					E-3	360.911
			273.905						742.462						705.16						504.143
		F-1	319.102	379.334	0.92445			F-1	1044.39	566.135	1.37969			F-1	812.934	602.569	1.46848			F-1	348.323	508.411	1.23901
			384.398						230.532						785.295						655.519
		F-2	451.976					F-2	624.187					F-2	528.607					F-2	295.161
			249.722						171.026						464.466						711.108
		F-3	575.57					F-3	960.6					F-3	588.49					F-3	375.396
			295.237						366.074						435.62						664.959
		G-1	385.415	444.95	1.08436			G-1	488.954	440.226	1.07285					660.181	1.60888					491.08	1.19678
			473.145						229.142
		G-2	641.313					G-2	638.775
			441.275						228.473
		G-3	394.2					G-3	542.137
			334.349						513.876
		H-1	312.36	382.74	0.932749			H-1	925.076	504.291	1.22897
			472.46						413.532
		H-2	342.21					H-2	334.833
			409.695						393.721
		H-3	273.807					H-3	510.467
			485.907						448.116
				410.335	1					514.32	1.25341

## Sheet: Fig.3c
		sample	field	myofibroblast counts	dermal area	Mf/area	normalized by Dox off 1M			sample	field	myofibroblast counts	dermal area	Mf/area	normalized by Dox off 1M			sample	field	myofibroblast counts	dermal area	Mf/area	normalized by Dox off 1M			sample	field	myofibroblast counts	dermal area	Mf/area	normalized by Dox off 1M
	Dox off 1M	A	1	1	289653	3.45241e-06	0.27933		Dox on 1M	A	1	10	462453	2.16238e-05	1.74956		Dox on 1M + off 1M	A	1	4	356038	1.12348e-05	0.90899		Dox on 2M	A	1	34	661683	5.13841e-05	4.15742
			2	1	410101	2.43842e-06	0.19729				2	3	347042	8.64449e-06	0.699414				2	4	447203	8.94448e-06	0.723687				2	16	469046	3.41118e-05	2.75994
		B	1	1	394665	2.53379e-06	0.205006			B	1	7	298448	2.34547e-05	1.89769			B	1	0	163506	0	0			B	1	11	413221	2.66201e-05	2.1538
			2	2	294328	6.79514e-06	0.549786				2	1	303916	3.29038e-06	0.266221				2	2	290755	6.87864e-06	0.556542				2	16	269568	5.93542e-05	4.80228
		C	1	7	294172	2.37956e-05	1.92527			C	1	16	600750	2.66334e-05	2.15487			C	1	4	331905	1.20516e-05	0.975083			C	1	5	475027	1.05257e-05	0.851622
			2	5	407790	1.22612e-05	0.992039				2	20	544880	3.67053e-05	2.96978				2	6	585185	1.02532e-05	0.829571				2	4	345197	1.15876e-05	0.937537
		D	1	3	192054	1.56206e-05	1.26384			D	1	18	321886	5.59204e-05	4.52445			D	1	25	386441	6.46929e-05	5.23422			D	1	18	624267	2.88338e-05	2.33291
			2	0	297747	0	0				2	10	376019	2.65944e-05	2.15172				2	12	273604	4.3859e-05	3.54858				2	11	504162	2.18184e-05	1.7653
		E	1	6	244657	2.45241e-05	1.98422			E	1	11	307679	3.57515e-05	2.89261			E	1	6	318832	1.88187e-05	1.5226			E	1	17	298820	5.68904e-05	4.60293
			2	6	149521	4.01281e-05	3.24672				2	34	252884	0.000134449	10.8781				2	9	397991	2.26136e-05	1.82964				2	9	456555	1.97128e-05	1.59494
		F	1	3	430995	6.96064e-06	0.563176			F	1	28	550953	5.0821e-05	4.11187			F	1	0	306662	0	0			F	1	10	598281	1.67146e-05	1.35235
			2	6	280067	2.14234e-05	1.73334				2	13	448996	2.89535e-05	2.34259				2	0	251073	0	0				2	4	391492	1.02173e-05	0.826671
		G	1	2	312144	6.4073e-06	0.518406			G	1	9	442156	2.03548e-05	1.64688		mean			6	342433	1.75217e-05	1.41766		mean			12.9167	458943	2.81444e-05	2.27712
			2	2	246072	8.1277e-06	0.657602				2	13	265390	4.89845e-05	3.96327
		H	1	5	382491	1.30722e-05	1.05766			H	1	9	534488	1.68385e-05	1.36239
			2	2	195830	1.02129e-05	0.826316				2	7	436310	1.60436e-05	1.29807
	mean			3.25	301393	1.23596e-05	1		mean			13.0625	405891	3.21823e-05	2.60383

## Sheet: Fig.3e
		Dox off							Dox on
		sample.A	sample.B	sample.C	sample.D	sample.E	sample.F	sample.G	sample.A	sample.B	sample.C	sample.D	sample.E	sample.F	sample.G
	Axin2	1.04781	0.950816	1.06052	1.24508	0.748774	0.580868	1.36613	8.26857	5.92899	5.89819	4.32952	9.43179	8.46886	17.5806
	Acta2	0.334793	0.717718	0.72405	0.536671	1.38495	1.2906	2.01121	0.741552	1.05438	1.15929	0.756219	2.64587	2.51399	3.1764
	Tagln	0.737799	0.689775	0.621762	0.628873	1.6409	1.19936	1.48153	0.897885	0.9067	0.955965	0.690539	1.78324	1.56022	1.70551
	Myh11	0.488067	0.786711	2.05538	1.75655	0.47271	0.558302	0.882285	0.795839	1.00256	2.32301	2.19427	0.663538	0.922922	1.26405
	Col1a1	0.817794	0.535673	0.405531	0.417653	1.54943	1.14926	2.12466	1.22624	0.744336	0.582942	0.466085	1.84124	1.80358	2.11028
	Col3a1	0.623303	0.682496	0.519572	0.49776	1.69138	1.28346	1.70203	1.05665	0.78627	0.627371	0.515669	1.56826	1.58425	1.87499
	Transcript levels were analyzed with three technical replicates and normalized to those of Actb.

## Sheet: Fig.3g
		sample	field	DAPI	Ki67 positive cells	positive ratio%			sample	field	DAPI	Ki67 positive cells	positive ratio%
	Dox off	E	1	111	29	26.1261		Dox on	E	1	87	20	22.9885
		E	2	137	42	30.6569			E	2	124	32	25.8065
		F	1	121	32	26.4463			F	1	179	38	21.2291
		F	2	239	80	33.4728			F	2	114	29	25.4386
		G	1	247	96	38.8664			G	1	302	72	23.8411
		G	2	276	68	24.6377			G	2	305	85	27.8689
		mean		188.5	57.8333	30.0344			mean		185.167	46	24.5288
		SD		73.2714	27.5711	5.43117			SD		96.427	26.161	2.3388
		sample	field	DAPI	SMA positive cells	positive ratio%			sample	field	DAPI	SMA positive cells	positive ratio%
	Dox off	E	1	111	106	95.4955		Dox on	E	1	87	82	94.2529
		E	2	137	125	91.2409			E	2	124	119	95.9677
		F	1	121	99	81.8182			F	1	179	155	86.5922
		F	2	239	207	86.6109			F	2	114	99	86.8421
		G	1	247	234	94.7368			G	1	302	291	96.3576
		G	2	276	261	94.5652			G	2	305	288	94.4262
		mean		188.5	172	90.7446			mean		185.167	172.333	92.4065
		SD		73.2714	70.5464	5.47943			SD		96.427	93.961	4.48444

## Sheet: Fig.4d
	sample	field	area	CD206 positive cells	CD206 positive cells/area	relative CD206+ cells count		sample	field	area	CD206 positive cells	CD206 positive cells/area	relative CD206+ cells count
	Oil 1	1	40014.1	27	0.000674762	1.86247		Tam 1	1	114356	74	0.000647102	1.78613
	Oil 1	2	71453.2	15	0.000209928	0.579441		Tam 1	2	85515.8	92	0.00107582	2.96948
	Oil 2	1	46770.4	17	0.000363478	1.00327		Tam 2	1	68461	60	0.000876411	2.41906
	Oil 2	2	96675.3	41	0.0004241	1.1706		Tam 2	2	107627	72	0.000668975	1.8465
	Oil 3	1	72617.5	14	0.000192791	0.53214		Tam 3	1	77016.4	86	0.00111665	3.08216
	Oil 3	2	48590.5	15	0.000308702	0.852078		Tam 3	2	58370.6	49	0.000839464	2.31708
	mean		62686.8	21.5	0.000362293	1		mean		85224.5	72.1667	0.000870737	2.4034

## Sheet: Fig.4e
		M1 macrophage			M2 macrophage
		exp.1	exp.2	exp.3	exp.1	exp.2	exp.3
	Nos2	520.89	470.056	572.059	0.582375	1.57282	0.844804
	Tnfa	4.9911	4.61402	7.60013	0.92067	1.07482	1.01684
	Mrc1	1.04592	0.98494	0.969138	3.43769	8.66245	11.9984
	Arg1	0.680632	1.57456	0.744811	7.38678	3.51847	4.36187
	Tgfb1	0.0143447	0.00864851	0.0161387	0.04133	0.0567199	0.0774817
	Tgfb2	5.01032e-06	2.97915e-06	4.09795e-06	2.62667e-06	6.98811e-06	8.66321e-06
	Tgfb3	3.61727e-06	2.93814e-06	2.66026e-06	4.67935e-05	5.19206e-05	5.69478e-05
		Transcript levels were analyzed with three technical replicates and normalized to those of Actb.

## Sheet: Fig.4h
		TGF-β1(-)					TGF-β1(+)
		exp.1	exp.2	exp.3	exp.4	exp.5	exp.1	exp.2	exp.3	exp.4	exp.5
	Acta2	0.63728	1.6245	1.20581	1.12506	0.795536	1.29235	1.4914	2.89454	7.79924	1.21419
	Tagln	0.665679	1.14438	1.09144	1.14835	0.950153	1.40727	1.56507	2.12319	3.82705	1.37513
	Myh11	0.943975	1.13431	1.28802	0.781953	0.851741	1.11612	1.02112	1.10585	2.75456	0.814218
	Col1a1	0.905979	1.01693	1.01458	1.04793	1.01458	1.24047	1.42163	1.17899	2.90972	1.16276
	Col3a1	1.50685	0.86147	0.994152	0.603547	1.03398	0.704598	0.975945	0.655896	0.232431	0.639436
		Transcript levels were analyzed with three technical replicates and normalized to those of Actb.

[truncated: 23 more sheets: Fig.4i, Fig.4j, Fig.5b, Fig.5c, Fig.6a, Fig.6d, Fig.6e, Fig.6f, Fig.6g, Fig.6i, Fig.7b, Fig.7c, Fig.7d, Fig.S4a, Fig.S4b, Fig.S4d, Fig.S6a, Fig.S6c, Fig.S6d, Fig.S8a …]
